# Supplementary material for: Exploring Hidden Connections: Endophytic System and Flower Meristem Development of Pilostyles berteroi (Apodanthaceae) and Interaction with Its Host Adesmia trijuga (Fabaceae)
Source: Plants (Basel). 2024 Oct 28;13(21):3010. doi: 10.3390/plants13213010 (PMC11548428; doi:10.3390/plants13213010)
Supplement: Supplementary file 1 [file plants-13-03010-s001.zip]

Archive with 1 entries (1 files):
- plants-3240301-supplementary.pdf
